# Supplementary material for: Distinct transcriptome profiles identified in normal human bronchial epithelial cells after exposure to γ-rays and different elemental particles of high Z and energy
Source: BMC Genomics. 2013 Jun 1;14:372. doi: 10.1186/1471-2164-14-372 (PMC3680091; doi:10.1186/1471-2164-14-372)
Supplement: Additional file 1 — Primers used for qRT-PCR. [file 1471-2164-14-372-S1.xls]

## Sheet: Sheet1
Primers used for qRT-PCR
TRIM22_F	GAAGGCATCTTGTCCCTATGA
TRIM22_R	GAAATCGTGCCTTCCTCAAA
BTG2_F	CTTCCTCTACCCCCAGGTTC
BTG2_R	GGTCTGGGAAGGCAATACAA
CDKN1A_F	TATGGGGCTGGGAGTAGTTG
CDKN1A_R	GTGGGAGGAGCTGTGAAAGA
