# Supplementary material for: Distinct transcriptome profiles identified in normal human bronchial epithelial cells after exposure to γ-rays and different elemental particles of high Z and energy
Source: BMC Genomics. 2013 Jun 1;14:372. doi: 10.1186/1471-2164-14-372 (PMC3680091; doi:10.1186/1471-2164-14-372)
Supplement: Additional file 3 — Ratio of differential expression of 73 gene signature that predicts Fe, Si and γ-ray irradiation. [file 1471-2164-14-372-S3.xlsx]

## Sheet: Predictors
Ratio of differential expression of 73 gene signature that predicts Fe, Si and γ-ray irradiation (Ratio: Expression value of irradiated sample divided by mock sample at each time point)
Illumina Probe ID	SYMBOL	ACCESSION	DEFINITION	Fe				Si				γ-ray
				1 hour	4 hours	12 hours	24 hours	1 hour	4 hours	12 hours	24 hours	1 hour	4 hours	12 hours	24 hours
ILMN_1652913	EZH2	NM_004456.3	Homo sapiens enhancer of zeste homolog 2 (Drosophila) (EZH2), transcript variant 1, mRNA.	0.888972	0.669479	0.884221	0.837444	0.642329	0.92414	1.06096	1.02456	0.858176	1.0571	0.698317	0.803315
ILMN_1655748	ZNF323	NM_145909.1	Homo sapiens zinc finger protein 323 (ZNF323), transcript variant 2, mRNA.	1.0242	1.13447	1.1315	0.924288	0.898659	0.771281	0.973901	0.887742	1.19548	0.931987	1.4792	1.11641
ILMN_1657058	PPIL6	NM_173672.1	Homo sapiens peptidylprolyl isomerase (cyclophilin)-like 6 (PPIL6), mRNA.	1.08326	1.04207	0.987383	0.760347	0.954169	0.966332	1.01249	1.03773	1.11385	0.745222	1.10432	0.863764
ILMN_1658206	C1orf102	NM_145047.3	Homo sapiens chromosome 1 open reading frame 102 (C1orf102), transcript variant 1, mRNA.	0.932874	1.13657	1.11702	0.961155	1.00047	1.0051	1.05805	1.17255	0.7402	1.20681	0.965547	1.25743
ILMN_1660544	ARRDC4	NM_183376.1	Homo sapiens arrestin domain containing 4 (ARRDC4), mRNA.	0.979444	0.789776	0.938146	1.38823	0.940409	0.938165	1.05891	1.09253	0.958052	1.00851	1.22681	1.18454
ILMN_1661325	PKP4	NM_003628.3	Homo sapiens plakophilin 4 (PKP4), transcript variant 1, mRNA.	1.16158	1.32696	0.934764	0.969651	1.26322	1.17191	0.733128	0.882254	1.13575	0.991028	0.924891	0.768307
ILMN_1661861	CSF2	NM_000758.2	Homo sapiens colony stimulating factor 2 (granulocyte-macrophage) (CSF2), mRNA.	1.43482	1.09081	1.21781	2.06239	1.03517	1.45981	1.88847	1.23786	1.42172	1.07189	1.43598	1.26826
ILMN_1664738	C11orf54	NM_014039.2	Homo sapiens chromosome 11 open reading frame 54 (C11orf54), mRNA.	0.977799	0.937948	1.05641	0.919984	1.17754	1.49766	1.29956	1.10373	0.929352	0.968643	0.693701	1.30996
ILMN_1664861	ID1	NM_181353.1	Homo sapiens inhibitor of DNA binding 1, dominant negative helix-loop-helix protein (ID1), transcript variant 2, mRNA.	1.33708	0.847941	1.03543	0.814978	0.980087	1.02893	1.14807	0.91888	0.852107	0.965852	0.963891	0.967415
ILMN_1672148	AKR1B10	NM_020299.3	Homo sapiens aldo-keto reductase family 1, member B10 (aldose reductase) (AKR1B10), mRNA.	0.968125	0.706567	1.07007	0.778077	0.85897	0.988127	1.09175	0.93284	0.663972	1.07731	0.907108	0.911075
ILMN_1673478	C5orf5	NM_016603.1	Homo sapiens chromosome 5 open reading frame 5 (C5orf5), mRNA.	1.13318	1.01265	1.03644	1.01019	0.885684	1.0248	1.08997	1.30755	0.900198	1.08489	0.843136	1.10812
ILMN_1673892	MGC40579	NM_152776.1	Homo sapiens hypothetical protein MGC40579 (MGC40579), mRNA.	1.00685	1.22908	1.21436	0.985714	0.747099	0.899935	1.15975	1.19976	1.00869	1.06883	1.11709	0.893969
ILMN_1673971	PPFIA4	NM_015053.1	Homo sapiens protein tyrosine phosphatase, receptor type, f polypeptide (PTPRF), interacting protein (liprin), alpha 4 (PPFIA4), mRNA.	1.0906	1.45939	1.21441	1.59523	1.14888	1.23188	1.32623	1.04889	1.24359	0.966457	1.00799	1.08858
ILMN_1675684	APOBEC3C	NM_014508.2	Homo sapiens apolipoprotein B mRNA editing enzyme, catalytic polypeptide-like 3C (APOBEC3C), mRNA.	1.00945	1.06885	1.45968	1.21285	1.13938	1.09149	1.46148	1.04004	0.867397	1.04903	1.19217	1.17243
ILMN_1677200	CYFIP2	NM_014376.1	Homo sapiens cytoplasmic FMR1 interacting protein 2 (CYFIP2), mRNA.	0.843501	0.979814	1.24283	1.36959	0.814644	0.856192	1.13216	1.11826	0.941454	1.00602	1.45202	1.23131
ILMN_1679365	HAS3	NM_005329.2	Homo sapiens hyaluronan synthase 3 (HAS3), transcript variant 1, mRNA.	0.971941	0.750661	1.00948	0.921543	1.32536	1.38016	1.55533	1.33676	0.821407	1.20483	0.933571	1.10361
ILMN_1682929	SYTL2	NM_206930.1	Homo sapiens synaptotagmin-like 2 (SYTL2), transcript variant f, mRNA.	0.864917	0.988502	0.972683	1.16283	1.02252	1.08053	1.10391	1.34873	0.912224	1.07226	1.1314	1.16211
ILMN_1684620	SPAG4	NM_003116.1	Homo sapiens sperm associated antigen 4 (SPAG4), mRNA.	0.740203	0.78707	0.972301	1.37665	1.16453	1.04542	1.06	1.03943	0.920058	1.02084	0.862968	1.03253
ILMN_1688407	ZNF436	NM_030634.1	Homo sapiens zinc finger protein 436 (ZNF436), mRNA.	1.33584	0.915043	0.983931	0.918008	1.03838	0.955117	1.0596	0.955404	0.968765	0.828325	1.03278	1.01326
ILMN_1688938	KCNRG	NM_199464.1	Homo sapiens potassium channel regulator (KCNRG), transcript variant 2, mRNA.	1.13416	1.11422	0.953412	1.09791	0.905501	0.920563	0.87947	0.990254	1.30663	0.833141	1.23575	0.883235
ILMN_1691807	RPS15	NM_001018.3	Homo sapiens ribosomal protein S15 (RPS15), mRNA.	0.896187	0.897752	1.00172	1.04036	0.941953	0.93606	0.753287	0.925143	1.08146	0.999559	0.943368	0.775407
ILMN_1697448	TXNIP	NM_006472.1	Homo sapiens thioredoxin interacting protein (TXNIP), mRNA.	1.08506	0.715577	0.984657	1.34598	0.825443	0.905878	0.993831	0.976623	1.04108	1.02129	1.07251	1.037
ILMN_1698404	ERN1	NM_152461.2	Homo sapiens endoplasmic reticulum to nucleus signalling 1 (ERN1), transcript variant 2, mRNA.	1.05552	0.887435	1.0621	0.742494	0.895919	0.700562	0.901172	0.991115	0.994693	0.66609	1.12854	0.920493
ILMN_1699018	FAM111B	NM_198947.1	Homo sapiens family with sequence similarity 111, member B (FAM111B), mRNA.	0.861383	0.675209	1.009	0.902509	1.24662	0.75431	0.92909	0.904886	1.02001	1.00189	0.743552	1.29378
ILMN_1700081	FST	NM_013409.1	Homo sapiens follistatin (FST), transcript variant FST344, mRNA.	1.04486	1.19997	1.14977	1.39745	1.33977	1.20535	1.12474	1.13073	1.00778	1.18222	0.946188	1.16408
ILMN_1710410	CHRM3	NM_000740.2	Homo sapiens cholinergic receptor, muscarinic 3 (CHRM3), mRNA.	1.03461	1.02163	0.938207	1.3342	1.18869	1.0153	1.06402	0.852784	1.29968	1.22244	0.732949	1.47583
ILMN_1711005	CDC25A	NM_001789.2	Homo sapiens cell division cycle 25 homolog A (S. pombe) (CDC25A), mRNA.	0.922809	0.747055	0.889417	1.22156	1.28009	0.984427	1.03843	1.00913	1.05898	1.01259	0.84344	0.963955
ILMN_1712608	BFSP1	NM_001195.2	Homo sapiens beaded filament structural protein 1, filensin (BFSP1), mRNA.	1.14195	1.06793	0.872279	0.9062	1.14005	1.08121	1.33795	1.00763	0.886709	0.915771	0.868143	1.09639
ILMN_1716957	C1QL1	NM_006688.3	Homo sapiens complement component 1, q subcomponent-like 1 (C1QL1), mRNA.	1.08618	0.720993	0.895344	0.858166	0.875232	0.980554	1.33476	0.804278	1.05004	1.27533	1.35547	1.09805
ILMN_1719010	ARL4D	NM_001661.2	Homo sapiens ADP-ribosylation factor-like 4D (ARL4D), mRNA.	1.35967	1.09427	1.09121	1.01412	0.866395	1.0214	0.998592	0.872216	0.876502	1.00277	0.963727	0.919297
ILMN_1723275	ZNF177	NM_003451.1	Homo sapiens zinc finger protein 177 (ZNF177), mRNA.	0.929138	1.09488	1.07625	1.00748	1.08158	1.02093	1.48383	1.28476	0.82625	0.848298	1.14436	0.943592
ILMN_1725139	CA9	NM_001216.1	Homo sapiens carbonic anhydrase IX (CA9), mRNA.	0.709318	0.705654	0.944905	1.00479	1.36918	1.15585	1.1869	1.01569	0.850716	1.24241	1.06538	1.07057
ILMN_1733396	CDC25A transcript variant 1	NM_001789.2	Homo sapiens cell division cycle 25 homolog A (S. pombe) (CDC25A), transcript variant 1, mRNA.	0.735095	0.721144	0.853906	0.800068	1.12332	0.886959	0.885053	1.29643	1.10763	1.31847	0.785327	1.00196
ILMN_1733415	MFAP5	NM_003480.2	Homo sapiens microfibrillar associated protein 5 (MFAP5), mRNA.	1.20082	1.35474	1.21493	1.395	1.1579	1.15677	1.16699	1.19327	1.23024	1.12857	1.1441	1.14847
ILMN_1736078	THBS4	NM_003248.3	Homo sapiens thrombospondin 4 (THBS4), mRNA.	0.871195	0.895299	1.04971	0.921393	0.801817	1.01371	0.927821	0.839999	0.824537	0.866945	1.30288	1.1024
ILMN_1736267	ZNF555	NM_152791.3	Homo sapiens zinc finger protein 555 (ZNF555), mRNA.	1.07509	1.48339	1.24133	1.05829	0.996652	1.09692	1.35793	1.15811	1.01611	0.760964	1.0164	1.12735
ILMN_1738938	TIMM8B	NM_012459.1	Homo sapiens translocase of inner mitochondrial membrane 8 homolog B (yeast) (TIMM8B), nuclear gene encoding mitochondrial protein, mRNA.	1.04758	0.967983	1.03939	1.18944	0.959188	0.748958	0.827593	0.935557	1.06828	1.18111	0.940772	0.66372
ILMN_1739428	IFIT2	NM_001547.3	Homo sapiens interferon-induced protein with tetratricopeptide repeats 2 (IFIT2), mRNA.	0.859468	0.740025	0.890773	0.646729	1.02426	1.18213	1.33819	1.30685	1.05245	1.19007	0.87193	0.724493
ILMN_1742044	GNAI1	NM_002069.4	Homo sapiens guanine nucleotide binding protein (G protein), alpha inhibiting activity polypeptide 1 (GNAI1), mRNA.	1.1172	1.31426	1.05927	1.02934	1.07051	0.838493	0.893454	0.908507	0.981924	1.15393	1.01272	0.918332
ILMN_1742866	F2R	NM_001992.2	Homo sapiens coagulation factor II (thrombin) receptor (F2R), mRNA.	1.09186	1.03864	0.931569	1.03345	0.957094	1.0695	1.31152	1.18054	0.869965	1.25091	1.51615	1.52158
ILMN_1744659	CUX1	NM_001913.2	Homo sapiens cut-like homeobox 1 (CUX1), transcript variant 2, mRNA.	0.901289	1.28063	1.01588	0.882514	0.85842	0.640375	1.11741	1.10734	0.963218	0.65132	0.810983	1.28697
ILMN_1745860	FLJ40852	NM_173677.1	Homo sapiens hypothetical protein FLJ40852 (FLJ40852), mRNA.	1.16343	0.958384	0.882184	0.697386	0.931254	0.789068	0.974776	0.974774	1.21926	0.731777	1.00332	0.882362
ILMN_1747067	NPAS1	NM_002517.2	Homo sapiens neuronal PAS domain protein 1 (NPAS1), mRNA.	0.946061	0.95856	0.953812	0.912592	0.904947	1.07523	1.33522	1.01749	0.97208	0.850851	1.22403	1.35548
ILMN_1748124	TSC22D3	NM_004089.3	Homo sapiens TSC22 domain family, member 3 (TSC22D3), transcript variant 2, mRNA.	1.25484	1.10415	1.2709	0.69002	0.773038	0.993635	1.03234	0.952131	0.92126	0.887535	1.12473	0.881846
ILMN_1750235	AGL	NM_000645.1	Homo sapiens amylo-1, 6-glucosidase, 4-alpha-glucanotransferase (glycogen debranching enzyme, glycogen storage disease type III) (AGL), transcript variant 5, mRNA.	0.932497	1.07033	1.05391	0.807142	1.17624	1.39735	1.13141	1.01601	1.06215	0.936465	0.867238	1.07745
ILMN_1750257	USP1	NM_003368.4	Homo sapiens ubiquitin specific peptidase 1 (USP1), transcript variant 1, mRNA.	0.983173	0.636978	0.994295	0.727444	0.713429	1.00826	0.989073	1.19434	0.952032	1.15032	0.685208	0.699772
ILMN_1751598	SESN2	NM_031459.3	Homo sapiens sestrin 2 (SESN2), mRNA.	1.52182	1.88518	1.16255	0.702747	1.18732	1.31581	1.52366	0.794535	1.0379	1.0863	1.6233	1.04967
ILMN_1752993	SERPINB2	NM_002575.1	Homo sapiens serpin peptidase inhibitor, clade B (ovalbumin), member 2 (SERPINB2), mRNA.	1.09969	1.30212	1.27538	1.65719	1.14149	1.16917	1.07569	1.23311	0.936232	1.04626	1.03632	1.95078
ILMN_1755834	FEN1	NM_004111.4	Homo sapiens flap structure-specific endonuclease 1 (FEN1), mRNA.	0.838961	0.736724	0.830765	0.854726	1.38169	1.08724	1.14303	1.2822	0.981281	1.07626	0.770209	1.20185
ILMN_1755990	LOC92270	NM_001017971.1	Homo sapiens hypothetical protein LOC92270 (LOC92270), mRNA.	0.903582	0.950074	0.921513	0.935752	0.926014	1.19624	1.00513	1.00591	0.912505	0.602227	1.13838	0.851004
ILMN_1763011	C7orf10	NM_024728.1	Homo sapiens chromosome 7 open reading frame 10 (C7orf10), mRNA.	0.912052	0.983907	1.40724	1.47187	0.961977	0.964291	1.20253	1.3217	0.914558	1.02651	1.39532	1.15369
ILMN_1763658	GDF15	NM_004864.1	Homo sapiens growth differentiation factor 15 (GDF15), mRNA.	1.32148	1.38163	1.40712	1.01399	0.650245	1.13606	0.933594	1.00544	0.90019	1.67663	1.40676	1.17937
ILMN_1767362	ADAMTS6	NM_197941.2	Homo sapiens ADAM metallopeptidase with thrombospondin type 1 motif, 6 (ADAMTS6), mRNA.	0.970917	1.71288	1.23338	1.41356	0.9194	1.11316	1.14094	1.28204	1.00475	0.731419	0.951366	1.30701
ILMN_1767643	CTRB2	NM_001025200.2	Homo sapiens chymotrypsinogen B2 (CTRB2), mRNA.	0.873333	1.28709	0.940844	1.233	1.31087	0.87888	0.919333	0.807024	1.17075	1.04352	1.00757	1.24184
ILMN_1769503	ZNRF2	NM_147128.3	Homo sapiens zinc and ring finger 2 (ZNRF2), mRNA.	1.13175	1.04441	1.16109	0.912056	1.05371	1.33037	1.01013	1.03405	1.11902	1.37914	1.03319	1.04222
ILMN_1770505	BIK	NM_001197.3	Homo sapiens BCL2-interacting killer (apoptosis-inducing) (BIK), mRNA.	1.17469	1.05534	1.14086	1.46956	1.22747	1.36476	1.05103	1.18456	1.11558	1.14266	1.23983	0.982074
ILMN_1776879	HMGN2	NM_005517.2	Homo sapiens high-mobility group nucleosomal binding domain 2 (HMGN2), mRNA.	0.915906	0.937168	0.968146	0.971183	0.886774	0.854632	0.668548	0.99175	1.03865	1.09858	0.95415	1.04052
ILMN_1780582	CD83	NM_004233.2	Homo sapiens CD83 antigen (activated B lymphocytes, immunoglobulin superfamily) (CD83), mRNA.	1.18845	1.02091	0.969048	1.26958	1.1541	0.996512	0.940407	0.938073	0.892356	0.984353	0.717147	1.00515
ILMN_1782327	CTBP1	NM_001012614.1	Homo sapiens C-terminal binding protein 1 (CTBP1), transcript variant 2, mRNA.	0.761	1.14351	0.888497	0.56056	0.872297	0.956794	1.05013	1.1384	0.889295	0.997468	0.747248	0.992397
ILMN_1782745	RBL1	NM_002895.2	Homo sapiens retinoblastoma-like 1 (p107) (RBL1), transcript variant 1, mRNA.	0.914522	0.818174	0.884569	1.02687	1.00756	0.937671	0.90502	0.923169	0.877471	0.953334	0.757108	1.18809
ILMN_1785202	STAT4	NM_003151.2	Homo sapiens signal transducer and activator of transcription 4 (STAT4), mRNA.	1.03445	0.952128	1.07311	1.13225	0.934738	1.00604	1.11341	1.35181	0.819329	0.942386	1.21116	1.12785
ILMN_1785902	C1QC	NM_172369.2	Homo sapiens complement component 1, q subcomponent, C chain (C1QC), mRNA.	0.985198	0.761338	0.93985	1.00877	1.10149	1.35413	1.31201	1.48057	1.06171	0.954381	0.835184	0.727051
ILMN_1788874	SERPINA3	NM_001085.4	Homo sapiens serpin peptidase inhibitor, clade A (alpha-1 antiproteinase, antitrypsin), member 3 (SERPINA3), mRNA.	1.10435	0.650409	0.972699	0.801793	0.720691	0.858718	1.01372	1.06572	0.741376	0.911626	1.06263	0.95975
ILMN_1791568	CEP57	NM_014679.3	Homo sapiens centrosomal protein 57kDa (CEP57), mRNA.	1.11296	1.37132	1.10014	1.035	0.897985	1.07534	1.02507	0.844585	1.0535	0.996942	1.55036	0.765461
ILMN_1796642	NCF2	NM_000433.2	Homo sapiens neutrophil cytosolic factor 2 (65kDa, chronic granulomatous disease, autosomal 2) (NCF2), mRNA.	1.57405	1.2777	1.10406	1.24725	1.27281	1.07381	0.728988	1.24435	1.49791	0.948603	0.851726	0.955955
ILMN_1797172	ERCC1	NM_001983.2	Homo sapiens excision repair cross-complementing rodent repair deficiency, complementation group 1 (includes overlapping antisense sequence) (ERCC1), transcript variant 2, mRNA.	0.972836	0.809684	0.777425	0.894927	1.06238	1.03636	0.862153	1.12848	0.958313	0.917482	0.675665	0.825392
ILMN_1798582	GRB7	NM_005310.2	Homo sapiens growth factor receptor-bound protein 7 (GRB7), transcript variant 1, mRNA.	0.924567	0.915749	0.856976	0.781947	0.895157	1.30677	1.53926	1.30499	0.729065	0.831324	0.811348	0.967586
ILMN_1800738	E2F1	NM_005225.1	Homo sapiens E2F transcription factor 1 (E2F1), mRNA.	0.901611	0.722191	0.805049	0.877721	1.00163	0.897335	0.862196	0.819146	1.02358	0.951787	0.778394	0.891307
ILMN_1801377	SLC29A4	NM_153247.1	Homo sapiens solute carrier family 29 (nucleoside transporters), member 4 (SLC29A4), mRNA.	0.959258	0.847627	0.884313	1.05165	0.935882	1.08661	1.6361	1.46723	0.968318	1.17341	1.20738	0.986021
ILMN_1804248	FDPS	NM_002004.2	Homo sapiens farnesyl diphosphate synthase (farnesyl pyrophosphate synthetase, dimethylallyltranstransferase, geranyltranstransferase) (FDPS), mRNA.	0.888249	1.18869	1.33098	1.2443	0.8719	0.911709	0.737221	0.927884	1.12071	0.956701	1.01299	1.01539
ILMN_1809428	SLAMF9	NM_033438.1	Homo sapiens SLAM family member 9 (SLAMF9), mRNA.	1.00292	0.870507	1.30688	1.54573	1.32284	1.02308	1.14495	1.17365	1.17692	1.23849	1.12756	1.20309
ILMN_1813230	WSCD2	NM_014653.2	Homo sapiens WSC domain containing 2 (WSCD2), mRNA.	0.993103	0.982751	1.22865	1.15409	0.935542	0.865414	0.880273	0.746409	1.06237	0.965257	1.09409	0.707246
ILMN_1814151	AGR2	NM_006408.2	Homo sapiens anterior gradient homolog 2 (Xenopus laevis) (AGR2), mRNA.	0.591146	0.697568	1.07823	0.809124	0.969723	0.908863	1.02055	0.806488	0.743295	1.00754	0.831559	0.703615
